# Supplementary material for: Relationship between Composite Dietary Antioxidant Index and Aging
Source: Healthcare (Basel). 2023 Oct 12;11(20):2722. doi: 10.3390/healthcare11202722 (PMC10606125; doi:10.3390/healthcare11202722)
Supplement: Supplementary file 1 [file healthcare-11-02722-s001.zip]

Archive with 1 entries (1 files):
- healthcare-2543916-supplementary.pdf
